# Supplementary material for: Multimodal AI agents for capturing and sharing proteomics laboratory practice
Source: Mol Syst Biol. 2025 Dec 15;22(3):333–6. doi: 10.1038/s44320-025-00179-1 (PMC12954122; doi:10.1038/s44320-025-00179-1)
Supplement: Supplementary file 3 — Source data Fig. 1 [file 44320_2025_179_MOESM3_ESM.zip]

Archive with 16 entries (12 files):
- SourceData/
- __MACOSX/._SourceData
- SourceData/.DS_Store
- __MACOSX/SourceData/._.DS_Store
- SourceData/Figure1/
- __MACOSX/SourceData/._Figure1
- SourceData/Figure1/.DS_Store
- __MACOSX/SourceData/Figure1/._.DS_Store
- SourceData/Figure1/1D/
- __MACOSX/SourceData/Figure1/._1D
- SourceData/Figure1/1C/
- __MACOSX/SourceData/Figure1/._1C
- SourceData/Figure1/1D/timing_and_costs.csv
- __MACOSX/SourceData/Figure1/1D/._timing_and_costs.csv
- SourceData/Figure1/1C/lab_note_analysis.csv
- __MACOSX/SourceData/Figure1/1C/._lab_note_analysis.csv
