# Supplementary material for: Multimodal AI agents for capturing and sharing proteomics laboratory practice
Source: Mol Syst Biol. 2025 Dec 15;22(3):333–6. doi: 10.1038/s44320-025-00179-1 (PMC12954122; doi:10.1038/s44320-025-00179-1)
Supplement: Supplementary file 3 — Source data Fig. 1 [file 44320_2025_179_MOESM3_ESM.zip › SourceData/Figure1/1D/timing_and_costs.csv]

experiment_name	generate_time	video_duration	generate_cost
PlaceEvotips_docuCorrect1	129.98236894607544	53.386667	0.07819625
PlaceEvotips_docuCorrect2	132.1172113418579	53.386667	0.0837
PlaceEvotips_docuCorrect3	129.28366494178772	53.386667	0.0852825
PlaceEvotips_docuWrongPosition1	135.97085905075073	55.622233	0.08002625
PlaceEvotips_docuWrongPosition2	135.0518672466278	55.622233	0.07681625
PlaceEvotips_docuWrongPosition3	120.49306082725525	55.622233	0.08045624999999999
PlaceEvotips_docuLiquidNotChecked1	115.18943691253662	37.9379	0.07799125
PlaceEvotips_docuLiquidNotChecked2	107.8548858165741	37.9379	0.055728749999999994
PlaceEvotips_docuLiquidNotChecked3	102.34063220024109	37.9379	0.06199125
PlaceEvotips_docuBoxAngled1	123.6807689666748	53.086367	0.07964624999999999
PlaceEvotips_docuBoxAngled2	124.67041516304016	53.086367	0.08531
PlaceEvotips_docuBoxAngled3	113.85643529891968	53.086367	0.0692825
ConnectingColumnSampleLine_docuWithoutStandbyANDtimsControl1	116.02387022972107	68.345083	0.07160375000000001
ConnectingColumnSampleLine_docuWithoutStandbyANDtimsControl2	131.05714416503906	68.345083	0.09163125
ConnectingColumnSampleLine_docuWithoutStandbyANDtimsControl3	138.6758599281311	68.345083	0.09393125000000001
ESIsourceToUltraSource_docuCorrect1	215.23171091079712	234.701133	0.16424375
ESIsourceToUltraSource_docuCorrect2	183.3809232711792	234.701133	0.16559374999999998
ESIsourceToUltraSource_docuCorrect3	189.92730498313904	234.701133	0.13011375
ESIsourceToUltraSource_docuForgotOvenPowerSupply1	238.791246175766	219.052167	0.157705
ESIsourceToUltraSource_docuForgotOvenPowerSupply2	178.55775785446167	219.052167	0.16706
ESIsourceToUltraSource_docuForgotOvenPowerSupply3	182.61183214187622	219.052167	0.16472
UltraSourceToESIsource_docuCorrect1	198.02663803100586	231.064167	0.15607875
UltraSourceToESIsource_docuCorrect2	185.21271085739136	231.064167	0.15616249999999998
UltraSourceToESIsource_docuCorrect3	157.47454524040222	231.064167	0.15496875
UltraSourceToESIsource_docuForgotN2Line1	177.04655718803406	184.0839	0.13785250000000002
UltraSourceToESIsource_docuForgotN2Line2	161.5722291469574	184.0839	0.14519500000000002
UltraSourceToESIsource_docuForgotN2Line3	178.786141872406	184.0839	0.13877250000000002
UltraSourceToESIsource_docuForgotGlovesANDCapillaryCap1	167.0518777370453	180.246733	0.14215
UltraSourceToESIsource_docuForgotGlovesANDCapillaryCap2	142.81230521202087	180.246733	0.1355375
UltraSourceToESIsource_docuForgotGlovesANDCapillaryCap3	151.33731412887573	180.246733	0.12813
UltraSourceToESIsource_docuForgotCapillaryCap1	192.2722728252411	207.9077	0.15122124999999997
UltraSourceToESIsource_docuForgotCapillaryCap2	215.39005994796753	207.9077	0.14666124999999997
UltraSourceToESIsource_docuForgotCapillaryCap3	141.67708015441895	207.9077	0.1576325
DisconnectingColumn_docuCorrect1	102.83701372146606	52.786067	0.056673749999999995
DisconnectingColumn_docuCorrect2	113.67555093765259	52.786067	0.07130375
DisconnectingColumn_docuCorrect3	111.19192171096802	52.786067	0.07376375
DisconnectingColumn_docuWithoutStandby1	112.9305329322815	34.901533	0.06929625
DisconnectingColumn_docuWithoutStandby2	95.52360796928406	34.901533	0.05196625
DisconnectingColumn_docuWithoutStandby3	105.21710276603699	34.901533	0.06722625
TimsCalibration_docuCorrect1	141.5636601448059	89.75	0.10239500000000001
TimsCalibration_docuCorrect2	144.8920156955719	89.75	0.100625
TimsCalibration_docuCorrect3	136.22877097129822	89.75	0.10333500000000001
TimsCalibration_docuCorrect_camera1	124.50056409835815	49.9499	0.089175
TimsCalibration_docuCorrect_camera2	118.46106505393982	49.9499	0.079195
TimsCalibration_docuCorrect_camera3	130.95497488975525	49.9499	0.08105499999999999
TimsCalibration_docuNotAllClicksVisibleOnVideo1	132.77722001075745	68.802067	0.08906625
TimsCalibration_docuNotAllClicksVisibleOnVideo2	104.30245280265808	68.802067	0.06889625
TimsCalibration_docuNotAllClicksVisibleOnVideo3	100.45939683914185	68.802067	0.067035
TimsCalibration_docuSavedMethod1	115.82698392868042	81.0	0.07012125
TimsCalibration_docuSavedMethod2	123.88893699645996	81.0	0.07789875
TimsCalibration_docuSavedMethod3	124.0952980518341	81.0	0.10185124999999999
TimsCalibration_docuWrongOrderSteps1	111.18959021568298	65.816667	0.07206875
TimsCalibration_docuWrongOrderSteps2	196.4979248046875	65.816667	0.06719499999999999
TimsCalibration_docuWrongOrderSteps3	121.47124409675598	65.816667	0.06623499999999999
QueueSamples_docuCorrect_11	169.55915784835815	119.5	0.10992625000000002
QueueSamples_docuCorrect_12	165.88858222961426	119.5	0.10874625000000002
QueueSamples_docuCorrect_13	175.39818120002747	119.5	0.12822125
QueueSamples_docuWrongRow_S3A1Twice1	126.4443998336792	96.883333	0.10391999999999998
QueueSamples_docuWrongRow_S3A1Twice2	135.2557327747345	96.883333	0.11011625
QueueSamples_docuWrongRow_S3A1Twice3	138.8401017189026	96.883333	0.09942
QueueSamples_docuNoBlankNoSampleIDWrongMSmethod1	178.67355608940125	79.25	0.09893375
QueueSamples_docuNoBlankNoSampleIDWrongMSmethod2	147.00275993347168	79.25	0.09791375
QueueSamples_docuNoBlankNoSampleIDWrongMSmethod3	133.0716028213501	79.25	0.09399375
QueueSamples_docuEvotipNotAtPositionNoSampleID1	138.5882351398468	97.416667	0.10161124999999999
QueueSamples_docuEvotipNotAtPositionNoSampleID2	159.72728204727173	97.416667	0.10447124999999999
QueueSamples_docuEvotipNotAtPositionNoSampleID3	151.33895111083984	97.416667	0.10249124999999998
QueueSamples_docuDiffSampleNameAndEvotipNotAtPosition1	137.71243596076965	93.083333	0.09823499999999999
QueueSamples_docuDiffSampleNameAndEvotipNotAtPosition2	152.76655888557434	93.083333	0.098545
QueueSamples_docuDiffSampleNameAndEvotipNotAtPosition3	140.27498602867126	93.083333	0.10567499999999999
Pipette_docu_WrongRowB_B10Twice_B11LeftOut1	119.27842211723328	74.941533	0.076905
Pipette_docu_WrongRowB_B10Twice_B11LeftOut2	125.64072513580322	74.941533	0.078085
Pipette_docu_WrongRowB_B10Twice_B11LeftOut3	107.0213508605957	74.941533	0.078495
Pipette_docuFirstTwoWrongVolumeANDA2Twice1	122.14525008201599	84.217467	0.08206
Pipette_docuFirstTwoWrongVolumeANDA2Twice2	95.41618418693542	84.217467	0.07575
Pipette_docuFirstTwoWrongVolumeANDA2Twice3	105.15178894996643	84.217467	0.08451
Pipette_docuBufferBInsteadBufferA1	111.9829330444336	63.296567	0.07319125
Pipette_docuBufferBInsteadBufferA2	113.85755395889282	63.296567	0.08496625000000001
Pipette_docuBufferBInsteadBufferA3	96.55012392997742	63.296567	0.08123625000000001
Dilute_docuWrongSolvent1	118.1113977432251	57.090367	0.08074375
Dilute_docuWrongSolvent2	122.14791488647461	57.090367	0.07330625
Dilute_docuWrongSolvent3	94.4002799987793	57.090367	0.059826250000000004
Evotip_docuWrongSpinInEvotipBox_wrongSpeed1	92.78425288200378	50.1501	0.061134999999999995
Evotip_docuWrongSpinInEvotipBox_wrongSpeed2	101.15473318099976	50.1501	0.05447875
Evotip_docuWrongSpinInEvotipBox_wrongSpeed3	105.5247712135315	50.1501	0.0737325
