# Supplementary material for: Multimodal AI agents for capturing and sharing proteomics laboratory practice
Source: Mol Syst Biol. 2025 Dec 15;22(3):333–6. doi: 10.1038/s44320-025-00179-1 (PMC12954122; doi:10.1038/s44320-025-00179-1)
Supplement: Supplementary file 3 — Source data Fig. 1 [file 44320_2025_179_MOESM3_ESM.zip › SourceData/Figure1/1C/lab_note_analysis.csv]

lab_note_complete_analysis
inputs_experiment_name	replicate_num	True Positives (TP) = Correct error identifications	True Negatives (TN) = Correct no error identifications	False Positives (fp)	False Negatives (fn)	Errors evaluated
PlaceEvotips_docuCorrect	1	1.0	3.0	3.0	0.0	1.0
PlaceEvotips_docuCorrect	2	1.0	4.0	2.0	0.0	1.0
PlaceEvotips_docuCorrect	3	1.0	4.0	2.0	0.0	1.0
PlaceEvotips_docuWrongPosition	1	3.0	4.0	0.0	0.0	3.0
PlaceEvotips_docuWrongPosition	2	3.0	3.0	1.0	0.0	3.0
PlaceEvotips_docuWrongPosition	3	2.0	1.0	3.0	1.0	3.0
PlaceEvotips_docuLiquidNotChecked	1	3.0	4.0	0.0	0.0	3.0
PlaceEvotips_docuLiquidNotChecked	2	3.0	1.0	3.0	0.0	3.0
PlaceEvotips_docuLiquidNotChecked	3	3.0	3.0	1.0	0.0	3.0
PlaceEvotips_docuBoxAngled	1	1.0	2.0	3.0	1.0	2.0
PlaceEvotips_docuBoxAngled	2	1.0	3.0	2.0	1.0	2.0
PlaceEvotips_docuBoxAngled	3	1.0	3.0	2.0	1.0	2.0
ConnectingColumnSampleLine_docuWithoutStandbyANDtimsControl	1	6.0	5.0	4.0	0.0	6.0
ConnectingColumnSampleLine_docuWithoutStandbyANDtimsControl	2	6.0	6.0	3.0	0.0	6.0
ConnectingColumnSampleLine_docuWithoutStandbyANDtimsControl	3	6.0	6.0	3.0	0.0	6.0
ESIsourceToUltraSource_docuCorrect	1	1.0	16.0	12.0	0.0	1.0
ESIsourceToUltraSource_docuCorrect	2	1.0	15.0	13.0	0.0	1.0
ESIsourceToUltraSource_docuCorrect	3	1.0	12.0	16.0	0.0	1.0
ESIsourceToUltraSource_docuForgotOvenPowerSupply	1	3.0	18.0	4.0	4.0	7.0
ESIsourceToUltraSource_docuForgotOvenPowerSupply	2	5.0	16.0	6.0	2.0	7.0
ESIsourceToUltraSource_docuForgotOvenPowerSupply	3	6.0	12.0	10.0	1.0	7.0
UltraSourceToESIsource_docuCorrect	1	0.0	21.0	4.0	0.0	0.0
UltraSourceToESIsource_docuCorrect	2	0.0	19.0	6.0	0.0	0.0
UltraSourceToESIsource_docuCorrect	3	0.0	18.0	7.0	0.0	0.0
UltraSourceToESIsource_docuForgotN2Line	1	1.0	21.0	3.0	0.0	1.0
UltraSourceToESIsource_docuForgotN2Line	2	1.0	19.0	5.0	0.0	1.0
UltraSourceToESIsource_docuForgotN2Line	3	1.0	22.0	2.0	0.0	1.0
UltraSourceToESIsource_docuForgotGlovesANDCapillaryCap	1	2.0	19.0	4.0	0.0	2.0
UltraSourceToESIsource_docuForgotGlovesANDCapillaryCap	2	2.0	19.0	4.0	0.0	2.0
UltraSourceToESIsource_docuForgotGlovesANDCapillaryCap	3	2.0	18.0	5.0	0.0	2.0
UltraSourceToESIsource_docuForgotCapillaryCap	1	1.0	17.0	7.0	0.0	1.0
UltraSourceToESIsource_docuForgotCapillaryCap	2	1.0	17.0	6.0	0.0	1.0
UltraSourceToESIsource_docuForgotCapillaryCap	3	1.0	16.0	8.0	0.0	1.0
DisconnectingColumn_docuCorrect	1	0.0	8.0	0.0	0.0	0.0
DisconnectingColumn_docuCorrect	2	0.0	8.0	0.0	0.0	0.0
DisconnectingColumn_docuCorrect	3	0.0	7.0	1.0	0.0	0.0
DisconnectingColumn_docuWithoutStandby	1	2.0	3.0	3.0	0.0	2.0
DisconnectingColumn_docuWithoutStandby	2	2.0	3.0	3.0	0.0	2.0
DisconnectingColumn_docuWithoutStandby	3	2.0	6.0	0.0	0.0	2.0
TimsCalibration_docuCorrect	1	0.0	12.0	2.0	0.0	0.0
TimsCalibration_docuCorrect	2	0.0	12.0	2.0	0.0	0.0
TimsCalibration_docuCorrect	3	0.0	10.0	4.0	0.0	0.0
TimsCalibration_docuCorrect_camera	1	0.0	11.0	3.0	0.0	0.0
TimsCalibration_docuCorrect_camera	2	0.0	11.0	3.0	0.0	0.0
TimsCalibration_docuCorrect_camera	3	0.0	13.0	1.0	0.0	0.0
TimsCalibration_docuNotAllClicksVisibleOnVideo	1	0.0	14.0	0.0	0.0	0.0
TimsCalibration_docuNotAllClicksVisibleOnVideo	2	0.0	9.0	5.0	0.0	0.0
TimsCalibration_docuNotAllClicksVisibleOnVideo	3	0.0	0.0	0.0	0.0	0.0
TimsCalibration_docuSavedMethod	1	1.0	8.0	3.0	4.0	5.0
TimsCalibration_docuSavedMethod	2	2.0	10.0	1.0	3.0	5.0
TimsCalibration_docuSavedMethod	3	3.0	7.0	4.0	2.0	5.0
TimsCalibration_docuWrongOrderSteps	1	1.0	11.0	0.0	2.0	3.0
TimsCalibration_docuWrongOrderSteps	2	2.0	11.0	0.0	1.0	3.0
TimsCalibration_docuWrongOrderSteps	3	1.0	10.0	1.0	2.0	3.0
QueueSamples_docuCorrect_1	1	0.0	13.0	4.0	0.0	0.0
QueueSamples_docuCorrect_1	2	0.0	15.0	2.0	0.0	0.0
QueueSamples_docuCorrect_1	3	0.0	15.0	2.0	0.0	0.0
QueueSamples_docuWrongRow_S3A1Twice	1	2.0	14.0	1.0	0.0	2.0
QueueSamples_docuWrongRow_S3A1Twice	2	1.0	15.0	0.0	1.0	2.0
QueueSamples_docuWrongRow_S3A1Twice	3	2.0	14.0	1.0	0.0	2.0
QueueSamples_docuNoBlankNoSampleIDWrongMSmethod	1	3.0	11.0	1.0	2.0	5.0
QueueSamples_docuNoBlankNoSampleIDWrongMSmethod	2	3.0	10.0	2.0	2.0	5.0
QueueSamples_docuNoBlankNoSampleIDWrongMSmethod	3	1.0	11.0	1.0	4.0	5.0
QueueSamples_docuEvotipNotAtPositionNoSampleID	1	2.0	8.0	5.0	2.0	4.0
QueueSamples_docuEvotipNotAtPositionNoSampleID	2	4.0	11.0	2.0	0.0	4.0
QueueSamples_docuEvotipNotAtPositionNoSampleID	3	3.0	11.0	2.0	1.0	4.0
QueueSamples_docuDiffSampleNameAndEvotipNotAtPosition	1	4.0	10.0	3.0	0.0	4.0
QueueSamples_docuDiffSampleNameAndEvotipNotAtPosition	2	4.0	12.0	1.0	0.0	4.0
QueueSamples_docuDiffSampleNameAndEvotipNotAtPosition	3	3.0	13.0	0.0	1.0	4.0
Pipette_docu_WrongRowB_B10Twice_B11LeftOut	1	2.0	2.0	1.0	1.0	3.0
Pipette_docu_WrongRowB_B10Twice_B11LeftOut	2	1.0	2.0	1.0	2.0	3.0
Pipette_docu_WrongRowB_B10Twice_B11LeftOut	3	1.0	3.0	0.0	2.0	3.0
Pipette_docuFirstTwoWrongVolumeANDA2Twice	1	3.0	3.0	1.0	1.0	4.0
Pipette_docuFirstTwoWrongVolumeANDA2Twice	2	3.0	3.0	1.0	1.0	4.0
Pipette_docuFirstTwoWrongVolumeANDA2Twice	3	3.0	3.0	1.0	1.0	4.0
Pipette_docuBufferBInsteadBufferA	1	3.0	3.0	0.0	1.0	4.0
Pipette_docuBufferBInsteadBufferA	2	2.0	2.0	1.0	2.0	4.0
Pipette_docuBufferBInsteadBufferA	3	2.0	2.0	1.0	2.0	4.0
Dilute_docuWrongSolvent	1	4.0	4.0	3.0	0.0	4.0
Dilute_docuWrongSolvent	2	2.0	7.0	0.0	2.0	4.0
Dilute_docuWrongSolvent	3	4.0	7.0	0.0	0.0	4.0
Evotip_docuWrongSpinInEvotipBox_wrongSpeed	1	3.0	1.0	0.0	0.0	3.0
Evotip_docuWrongSpinInEvotipBox_wrongSpeed	2	3.0	1.0	0.0	0.0	3.0
Evotip_docuWrongSpinInEvotipBox_wrongSpeed	3	2.0	1.0	0.0	1.0	3.0
Summary	All	52.0	259.3333333333333	75.66666666666667	18.0	70.0
